# Supplementary material for: Sensitivity Enhancement of Thermometry in Tb3+-Doped KY(CO3)2:Sm3+ by Energy Transfer
Source: Molecules. 2025 Feb 7;30(4):767. doi: 10.3390/molecules30040767 (PMC11857944; doi:10.3390/molecules30040767)
Supplement: Supplementary file 1 [file molecules-30-00767-s001.zip]

Archive with 1 entries (1 files):
- molecules-3462994-supplementary.pdf
